# Supplementary material for: N-(2,5-Dimethyl­phen­yl)-2-methyl­benzamide
Source: Acta Crystallogr Sect E Struct Rep Online. 2010 Mar 13;66(Pt 4):o815. doi: 10.1107/S160053681000886X (PMC2983932; doi:10.1107/S160053681000886X)
Supplement: Supplementary file 2 [file e-66-0o815-Isup2.hkl]

# 
# h,k,l, Fc-squared, Fo-squared, sigma(Fo-squared) and status flag 
# 
data_I
_shelx_title ' I         P 21 21 21   R = 0.04' 
_shelx_refln_list_code          4 
_shelx_F_calc_maximum      116.81 
_exptl_crystal_F_000       512.00 
_reflns_d_resolution_high  0.8409 
 
loop_ 
 _symmetry_equiv_pos_as_xyz 
 'x, y, z' 
 '-x+1/2, -y, z+1/2' 
 'x+1/2, -y+1/2, -z' 
 '-x, y+1/2, -z+1/2' 
 
_cell_length_a     4.9010 
_cell_length_b     5.8566 
_cell_length_c    45.8291 
_cell_angle_alpha  90.000 
_cell_angle_beta   90.000 
_cell_angle_gamma  90.000 
 
_shelx_F_squared_multiplier     1.000 
 
loop_ 
 _refln_index_h 
 _refln_index_k 
 _refln_index_l 
 _refln_F_squared_calc 
 _refln_F_squared_meas 
 _refln_F_squared_sigma 
 _refln_observed_status 
   2   0   0      291.71      276.82      2.79 o 
   4   0   0      114.25      107.13      1.94 o 
   1   1   0      559.04      546.88      4.05 o 
   2   1   0       92.35       91.64      1.10 o 
   3   1   0       22.33       21.68      0.87 o 
   4   1   0        0.53        1.55      1.01 o 
   5   1   0        4.57        6.54      1.50 o 
   0   2   0     8502.04     8642.17     71.77 o 
   1   2   0      196.72      191.67      1.17 o 
   2   2   0      616.39      587.04      2.86 o 
   3   2   0       25.61       24.10      0.73 o 
   4   2   0       59.66       51.69      1.55 o 
   5   2   0        1.93        2.28      1.59 o 
   1   3   0     1309.42     1236.93      6.13 o 
   2   3   0       77.78       72.43      1.80 o 
   3   3   0       94.70      100.32      2.00 o 
   4   3   0      130.97      127.89      2.23 o 
   5   3   0        0.04        2.94      2.13 o 
   0   4   0      296.41      280.78      2.15 o 
   1   4   0        5.20        6.22      0.69 o 
   2   4   0       15.94       20.06      2.46 o 
   3   4   0      342.23      307.29      5.43 o 
   4   4   0       24.05       23.69      1.79 o 
   1   5   0      102.91      102.55      1.74 o 
   2   5   0       63.26       52.18      4.72 o 
   3   5   0        0.60       -0.09      1.74 o 
   4   5   0       22.13       19.39      2.18 o 
   0   6   0        4.15        9.17      1.94 o 
   1   6   0        4.48        4.27      1.23 o 
   2   6   0        7.46        9.42      2.13 o 
   1   0   1     5997.47     5917.79     44.86 o 
   2   0   1       63.76       78.73      1.21 o 
   3   0   1        0.13        1.08      0.50 o 
   4   0   1        4.41       12.17      0.96 o 
   5   0   1       35.46       31.33      1.78 o 
   0   1   1     7008.42     7081.78     36.82 o 
   1   1   1     2077.76     2090.48      4.80 o 
   2   1   1       59.08       59.18      0.55 o 
   3   1   1      240.25      222.06      4.99 o 
   4   1   1        1.42        1.70      0.75 o 
   5   1   1       38.76       40.58      1.24 o 
   0   2   1      347.78      358.70      3.22 o 
   1   2   1       26.43       31.98      0.42 o 
   2   2   1       58.07       55.66      0.63 o 
   3   2   1       43.72       41.99      0.57 o 
   4   2   1       64.24       61.16      1.30 o 
   5   2   1        9.40        9.59      1.13 o 
   0   3   1     1026.42     1084.03      5.88 o 
   1   3   1       67.24       68.46      1.10 o 
   2   3   1       50.08       42.64      0.54 o 
   3   3   1       22.20       22.20      1.08 o 
   4   3   1      116.71      115.15      1.59 o 
   5   3   1       16.53       15.87      1.61 o 
   0   4   1       16.90       21.40      0.76 o 
   1   4   1       70.74       67.59      0.66 o 
   2   4   1      316.29      302.96      2.16 o 
   3   4   1        8.24       11.01      1.00 o 
   4   4   1       54.26       54.52      1.38 o 
   0   5   1        7.02        4.98      0.84 o 
   1   5   1       58.81       61.12      1.10 o 
   2   5   1       80.55       72.30      1.51 o 
   3   5   1        4.87        3.47      1.25 o 
   4   5   1        7.15       10.08      1.37 o 
   0   6   1        2.56        1.90      1.32 o 
   1   6   1        0.85        1.22      1.06 o 
   2   6   1       16.43       16.69      1.55 o 
   1   0   2      246.44      241.42     12.50 o 
   2   0   2      190.05      168.06      1.00 o 
   3   0   2      250.39      250.67      4.41 o 
   4   0   2      450.67      442.95      2.80 o 
   5   0   2       10.62       13.14      1.64 o 
   0   1   2      167.74      156.59      1.68 o 
   1   1   2     2196.72     2200.86      9.49 o 
   2   1   2       81.38       81.47      0.69 o 
   3   1   2       72.38       71.26      1.91 o 
   4   1   2       88.24       82.40      1.09 o 
   5   1   2      110.76      110.33      1.59 o 
   0   2   2       47.61       42.34      1.61 o 
   1   2   2      146.27      175.29      0.96 o 
   2   2   2       49.42       51.50      0.52 o 
   3   2   2      118.46      121.43      0.77 o 
   4   2   2       42.18       38.88      0.92 o 
   5   2   2        0.67        4.30      1.14 o 
   0   3   2      140.79      136.27      1.20 o 
   1   3   2      517.32      532.50      2.48 o 
   2   3   2        5.47        6.70      0.43 o 
   3   3   2      484.28      447.53      3.64 o 
   4   3   2        9.00       12.08      0.82 o 
   5   3   2       45.99       47.04      1.82 o 
   0   4   2        8.92        9.36      0.72 o 
   1   4   2      350.15      350.67      1.84 o 
   2   4   2       45.28       52.93      1.78 o 
   3   4   2      116.29      102.62      2.85 o 
   4   4   2        0.42        3.48      1.13 o 
   0   5   2        5.17        3.93      0.86 o 
   1   5   2      115.54      118.45      1.20 o 
   2   5   2       29.19       28.49      0.97 o 
   3   5   2        8.85        7.73      1.35 o 
   4   5   2       12.96       16.57      1.54 o 
   0   6   2        0.84        0.24      1.32 o 
   1   6   2        1.21        1.23      1.08 o 
   2   6   2       12.63       12.78      1.54 o 
   1   0   3     1958.94     1838.91      5.82 o 
   2   0   3      227.40      228.37      3.24 o 
   3   0   3      775.71      784.89      7.54 o 
   4   0   3       20.03       22.56      1.01 o 
   5   0   3       47.66       43.32      1.88 o 
   0   1   3     1318.11     1341.42      8.51 o 
   1   1   3     6700.94     6590.61     20.08 o 
   2   1   3      197.62      195.08      1.39 o 
   3   1   3       28.68       25.98      0.58 o 
   4   1   3       12.52       15.88      0.83 o 
   5   1   3       11.65       14.62      1.11 o 
   0   2   3     1244.73     1200.75      7.09 o 
   1   2   3       89.97       82.33      0.76 o 
   2   2   3        3.63        5.82      0.37 o 
   3   2   3       53.82       55.26      0.58 o 
   4   2   3       14.74       14.28      0.63 o 
   5   2   3      103.89       97.54      1.67 o 
   0   3   3      640.98      655.09      3.37 o 
   1   3   3       69.54       65.50      0.85 o 
   2   3   3      103.37      102.15      1.08 o 
   3   3   3        8.40       17.49      1.38 o 
   4   3   3       66.03       60.68      1.39 o 
   5   3   3       10.91       11.29      1.60 o 
   0   4   3        3.33        3.89      0.72 o 
   1   4   3        3.80        7.44      0.50 o 
   2   4   3      315.55      300.95      2.36 o 
   3   4   3       76.96       67.61      2.63 o 
   4   4   3       44.47       39.13      1.35 o 
   0   5   3        0.26        0.02      0.81 o 
   1   5   3       53.36       58.22      1.30 o 
   2   5   3       57.32       50.54      1.15 o 
   3   5   3       14.87       15.78      1.39 o 
   4   5   3        5.18        8.14      1.43 o 
   0   6   3        6.18        7.17      1.38 o 
   1   6   3        4.83        4.90      1.06 o 
   2   6   3        3.50        3.72      1.46 o 
   0   0   4     3726.09     3351.46    140.02 o 
   1   0   4      761.00      740.27      3.36 o 
   2   0   4       22.48       22.23      0.66 o 
   3   0   4        7.04       14.18      1.38 o 
   4   0   4       11.76       12.41      0.93 o 
   5   0   4        0.67        1.16      1.54 o 
   0   1   4    10316.48    10499.13     52.45 o 
   1   1   4     1958.12     1931.15      9.55 o 
   2   1   4     1504.09     1549.60      4.50 o 
   3   1   4      330.60      328.54      2.37 o 
   4   1   4      143.06      139.45      1.28 o 
   5   1   4       17.52       21.07      1.13 o 
   0   2   4     5075.93     5157.01     22.69 o 
   1   2   4       29.07       32.46      0.61 o 
   2   2   4       93.28       95.47      0.95 o 
   3   2   4        3.20        2.03      0.43 o 
   4   2   4       77.15       66.11      1.71 o 
   5   2   4        4.28       11.30      1.26 o 
   0   3   4       33.76       34.20      1.14 o 
   1   3   4      158.81      154.82      0.90 o 
   2   3   4       90.16       89.58      0.80 o 
   3   3   4      389.94      366.62      2.17 o 
   4   3   4      193.44      181.48      2.64 o 
   5   3   4        2.67        2.74      1.48 o 
   0   4   4      110.48       92.00      1.09 o 
   1   4   4       39.71       45.08      0.64 o 
   2   4   4       56.47       62.51      1.88 o 
   3   4   4      109.67      110.48      1.92 o 
   4   4   4        6.30        6.89      1.16 o 
   0   5   4        8.82        8.44      0.62 o 
   1   5   4      124.26      124.05      1.64 o 
   2   5   4        5.91        5.31      0.85 o 
   3   5   4        5.92        5.56      1.34 o 
   4   5   4       26.78       27.93      1.53 o 
   0   6   4       12.07       13.23      1.49 o 
   1   6   4        6.77        4.94      1.07 o 
   2   6   4        8.92       10.12      1.50 o 
   1   0   5       24.22       23.90      1.63 o 
   2   0   5      215.11      233.85      1.49 o 
   3   0   5      215.76      209.03      5.60 o 
   4   0   5      257.21      256.78      3.05 o 
   5   0   5       55.48       53.53      2.01 o 
   0   1   5      425.32      430.87      4.56 o 
   1   1   5     5645.04     5725.76     19.02 o 
   2   1   5     1120.81     1147.44      4.12 o 
   3   1   5      210.71      212.86      1.37 o 
   4   1   5       22.83       19.09      0.85 o 
   5   1   5        1.69       10.20      1.16 o 
   0   2   5      184.38      184.99      1.06 o 
   1   2   5     1141.54     1135.61      3.94 o 
   2   2   5      397.69      392.17      1.92 o 
   3   2   5      114.31      114.38      0.75 o 
   4   2   5      164.35      153.84      2.54 o 
   5   2   5       83.61       86.91      1.64 o 
   0   3   5       10.39        9.00      0.69 o 
   1   3   5      123.35      118.11      1.20 o 
   2   3   5       85.77       83.80      0.78 o 
   3   3   5       43.39       49.33      1.53 o 
   4   3   5      123.76      111.63      2.66 o 
   5   3   5        4.15        4.29      1.38 o 
   0   4   5        4.72        9.11      0.73 o 
   1   4   5       31.58       30.68      0.74 o 
   2   4   5      299.51      293.99      3.44 o 
   3   4   5        7.96        6.73      0.71 o 
   4   4   5       24.57       24.01      1.28 o 
   0   5   5        3.29        3.03      0.83 o 
   1   5   5       61.22       57.47      1.26 o 
   2   5   5        5.29        6.71      0.79 o 
   3   5   5       29.21       30.74      1.50 o 
   4   5   5        1.94        4.95      1.37 o 
   0   6   5      114.10      110.36      2.08 o 
   1   6   5       19.24       17.38      1.17 o 
   2   6   5        3.13        2.38      1.47 o 
   0   0   6        8.58        9.42      0.80 o 
   1   0   6      194.92      205.42      1.65 o 
   2   0   6        1.40        3.16      0.37 o 
   3   0   6      249.64      265.58      3.24 o 
   4   0   6      353.03      347.95      4.14 o 
   5   0   6       47.98       43.66      1.94 o 
   0   1   6      267.33      268.04      2.00 o 
   1   1   6     3930.84     3795.92      9.72 o 
   2   1   6      443.45      471.31      2.33 o 
   3   1   6      171.68      174.93      1.04 o 
   4   1   6       51.88       48.44      1.07 o 
   5   1   6      219.58      218.59      2.35 o 
   0   2   6      150.73      146.07      0.99 o 
   1   2   6      134.92      143.73      1.07 o 
   2   2   6      638.18      653.01      3.07 o 
   3   2   6      124.64      121.81      0.87 o 
   4   2   6       89.54       92.00      1.94 o 
   5   2   6       44.97       49.97      1.45 o 
   0   3   6       16.85       19.46      0.72 o 
   1   3   6       61.15       73.48      0.71 o 
   2   3   6       92.56       95.83      0.88 o 
   3   3   6      308.60      301.10      1.50 o 
   4   3   6       80.18       69.86      2.72 o 
   5   3   6       19.75       19.38      1.50 o 
   0   4   6       58.04       58.07      0.94 o 
   1   4   6      115.57      125.10      0.97 o 
   2   4   6      294.93      299.42      2.46 o 
   3   4   6       24.68       19.47      0.79 o 
   4   4   6       26.01       25.27      1.30 o 
   0   5   6       10.72       12.46      0.92 o 
   1   5   6       45.01       41.09      0.88 o 
   2   5   6       32.04       28.12      0.92 o 
   3   5   6       15.82       18.92      1.45 o 
   4   5   6       23.67       24.12      1.54 o 
   0   6   6      106.86      111.59      2.39 o 
   1   6   6       21.76       21.94      1.20 o 
   2   6   6       13.59       15.35      1.54 o 
   1   0   7      976.37     1072.51      7.28 o 
   2   0   7       70.17       76.97      0.72 o 
   3   0   7      219.63      228.48      1.78 o 
   4   0   7       33.04       31.18      1.23 o 
   5   0   7       19.79       19.23      1.72 o 
   0   1   7       52.39       48.35      0.88 o 
   1   1   7       11.98       16.62      1.06 o 
   2   1   7      125.35      159.21      2.18 o 
   3   1   7      192.89      193.00      1.90 o 
   4   1   7       12.01       12.27      0.60 o 
   5   1   7       55.79       67.60      1.51 o 
   0   2   7       40.00       48.42      0.78 o 
   1   2   7      324.13      318.49      1.80 o 
   2   2   7      343.75      333.87      1.93 o 
   3   2   7      141.83      138.69      0.84 o 
   4   2   7      143.90      135.18      3.02 o 
   5   2   7       44.52       48.93      1.38 o 
   0   3   7      170.37      179.87      1.64 o 
   1   3   7       61.58       71.75      0.77 o 
   2   3   7       38.64       43.14      0.70 o 
   3   3   7       21.59       24.78      1.38 o 
   4   3   7       24.30       27.93      0.93 o 
   5   3   7        9.03        9.31      1.49 o 
   0   4   7       88.36       92.99      1.07 o 
   1   4   7      144.17      144.03      1.02 o 
   2   4   7      117.50      127.27      1.59 o 
   3   4   7        4.94        4.75      0.82 o 
   4   4   7       15.49       13.51      1.22 o 
   0   5   7       27.33       25.41      1.02 o 
   1   5   7        2.99        4.08      0.78 o 
   2   5   7       38.60       36.12      1.00 o 
   3   5   7       11.61       10.18      1.19 o 
   0   6   7        0.15       11.29      1.86 o 
   1   6   7        0.97        1.82      1.09 o 
   2   6   7        0.44        1.39      1.50 o 
   0   0   8     5251.03     4886.07     47.65 o 
   1   0   8    13645.57    13715.75     61.69 o 
   2   0   8       32.58       38.24      0.55 o 
   3   0   8      141.32      134.17      1.46 o 
   4   0   8       53.01       44.40      1.14 o 
   5   0   8        0.53        2.25      1.61 o 
   0   1   8        2.15        3.34      0.75 o 
   1   1   8      513.28      504.94      2.10 o 
   2   1   8     1741.24     1840.46      4.78 o 
   3   1   8      104.81      110.27      0.88 o 
   4   1   8      203.05      182.29      2.07 o 
   5   1   8       34.37       40.05      1.33 o 
   0   2   8      465.06      420.76      2.72 o 
   1   2   8      526.31      529.07      2.15 o 
   2   2   8      715.18      724.63      3.92 o 
   3   2   8       99.21      100.66      0.86 o 
   4   2   8      102.76       99.81      2.07 o 
   5   2   8       26.31       30.57      1.30 o 
   0   3   8     1416.35     1496.70      7.61 o 
   1   3   8       26.53       29.58      0.55 o 
   2   3   8      210.71      215.21      1.13 o 
   3   3   8      165.96      168.35      1.63 o 
   4   3   8       33.10       38.75      0.77 o 
   5   3   8        4.55        4.46      1.47 o 
   0   4   8       89.18       73.71      1.00 o 
   1   4   8      141.24      137.19      1.00 o 
   2   4   8      148.43      147.58      1.83 o 
   3   4   8        9.22        8.42      0.88 o 
   4   4   8        6.29        7.06      1.17 o 
   0   5   8       52.70       53.76      1.27 o 
   1   5   8       51.55       53.55      1.23 o 
   2   5   8        9.88        9.81      0.88 o 
   3   5   8       27.79       26.48      1.33 o 
   0   6   8       32.47       34.59      1.83 o 
   1   6   8        1.45        1.74      1.16 o 
   2   6   8        0.48        1.05      1.58 o 
   1   0   9     2215.06     2290.44     27.82 o 
   2   0   9      200.74      179.71      1.06 o 
   3   0   9      207.91      208.85      1.50 o 
   4   0   9      160.47      154.82      2.18 o 
   5   0   9       49.31       50.36      1.97 o 
   0   1   9     2794.79     2884.00     19.67 o 
   1   1   9     1096.41     1068.74      4.69 o 
   2   1   9       41.41       43.63      1.51 o 
   3   1   9      105.79      102.83      0.66 o 
   4   1   9       12.77       10.42      0.53 o 
   5   1   9       79.35       75.08      1.56 o 
   0   2   9       92.83       98.08      0.98 o 
   1   2   9      194.33      193.88      1.50 o 
   2   2   9     2063.62     2032.97      8.09 o 
   3   2   9      136.06      125.68      0.91 o 
   4   2   9      208.48      200.46      2.03 o 
   5   2   9       45.98       51.84      1.42 o 
   0   3   9       34.26       33.62      1.00 o 
   1   3   9       13.12       17.55      0.46 o 
   2   3   9       12.70       19.19      0.64 o 
   3   3   9      252.74      261.20      1.62 o 
   4   3   9       17.22       16.02      0.68 o 
   5   3   9       10.41        9.47      1.49 o 
   0   4   9        1.19        1.13      0.71 o 
   1   4   9       10.61       12.61      0.64 o 
   2   4   9      187.47      186.15      1.63 o 
   3   4   9       43.08       41.32      1.09 o 
   4   4   9       18.57       21.44      1.29 o 
   0   5   9       95.37       90.11      1.86 o 
   1   5   9      104.87      106.95      1.19 o 
   2   5   9       16.72       13.60      0.91 o 
   3   5   9       42.78       42.21      1.46 o 
   0   6   9       27.36       30.99      1.95 o 
   1   6   9       32.28       29.48      1.32 o 
   2   6   9        3.53        5.12      1.59 o 
   0   0  10       10.81       13.11      1.70 o 
   1   0  10        0.17       36.34      6.34 o 
   2   0  10       62.08       66.94      0.66 o 
   3   0  10       27.47       19.22      0.57 o 
   4   0  10        5.24        5.59      0.70 o 
   5   0  10       36.42       48.15      4.21 o 
   0   1  10      238.49      242.79      2.86 o 
   1   1  10     1281.43     1277.26      4.77 o 
   2   1  10      794.26      845.15      2.49 o 
   3   1  10       32.27       31.46      0.47 o 
   4   1  10       52.20       53.59      0.69 o 
   5   1  10        5.68       18.60      2.26 o 
   0   2  10      214.24      227.59      1.90 o 
   1   2  10      789.17      810.39      5.03 o 
   2   2  10       71.60       83.84      2.31 o 
   3   2  10      102.90      101.19      0.83 o 
   4   2  10       65.49       68.54      1.18 o 
   5   2  10      196.61      183.12      1.93 o 
   0   3  10       14.42       15.71      0.73 o 
   1   3  10       49.45       56.30      0.89 o 
   2   3  10       49.95       50.40      0.74 o 
   3   3  10       92.00       86.89      1.50 o 
   4   3  10        5.69        7.58      0.67 o 
   5   3  10       13.02       12.37      1.65 o 
   0   4  10       12.61       11.45      0.76 o 
   1   4  10       34.78       33.72      0.69 o 
   2   4  10       43.83       45.30      1.06 o 
   3   4  10       48.39       42.73      1.10 o 
   4   4  10       29.54       26.10      1.19 o 
   0   5  10      172.89      173.68      2.63 o 
   1   5  10       84.21       86.36      1.43 o 
   2   5  10       20.51       19.58      0.97 o 
   3   5  10       13.86       14.05      1.30 o 
   0   6  10       10.10       12.31      2.00 o 
   1   6  10       12.31       13.12      1.36 o 
   2   6  10       21.60       20.25      1.53 o 
   1   0  11       20.22       36.84      0.65 o 
   2   0  11       78.15       79.39      0.71 o 
   3   0  11        2.48        3.37      0.42 o 
   4   0  11        6.59        6.79      0.63 o 
   5   0  11      158.38      156.33      2.82 o 
   0   1  11      670.60      637.93      4.33 o 
   1   1  11     1652.08     1680.51      5.46 o 
   2   1  11      688.72      695.30      2.32 o 
   3   1  11        4.55        3.43      0.38 o 
   4   1  11       16.65       16.33      0.70 o 
   5   1  11      254.14      259.06      2.69 o 
   0   2  11      579.88      561.38      2.31 o 
   1   2  11      836.72      907.37      4.19 o 
   2   2  11      182.19      188.34      1.39 o 
   3   2  11      150.97      146.39      0.87 o 
   4   2  11       48.73       45.25      0.84 o 
   5   2  11        1.40        8.51      1.27 o 
   0   3  11       14.70       13.98      0.74 o 
   1   3  11      249.44      268.49      1.63 o 
   2   3  11       57.62       58.35      0.74 o 
   3   3  11      214.38      199.70      2.71 o 
   4   3  11      127.00      114.75      1.12 o 
   5   3  11        6.91        8.82      1.65 o 
   0   4  11        0.58        1.89      0.73 o 
   1   4  11       77.71       79.59      0.99 o 
   2   4  11       39.90       35.86      0.97 o 
   3   4  11        7.34        6.12      0.95 o 
   4   4  11        7.89        8.14      1.17 o 
   0   5  11       27.91       31.80      1.58 o 
   1   5  11      148.81      140.98      2.37 o 
   2   5  11        3.96        5.44      0.91 o 
   3   5  11        4.80        8.81      1.32 o 
   0   6  11       20.85       19.12      1.78 o 
   1   6  11       11.88       15.72      1.24 o 
   2   6  11        7.59        8.25      1.51 o 
   0   0  12     1750.29     1692.76      6.84 o 
   1   0  12      283.69      300.17      2.04 o 
   2   0  12       29.32       30.24      0.59 o 
   3   0  12        6.82        7.83      0.51 o 
   4   0  12      110.55      105.11      1.36 o 
   5   0  12        2.26        8.22      1.89 o 
   0   1  12      122.80      118.79      1.75 o 
   1   1  12      808.50      818.25      3.04 o 
   2   1  12      239.77      224.56      1.99 o 
   3   1  12      117.42      114.74      0.67 o 
   4   1  12       71.96       65.25      0.96 o 
   5   1  12       24.47       44.07      3.37 o 
   0   2  12      249.60      249.43      1.55 o 
   1   2  12     1915.94     2007.60      6.06 o 
   2   2  12      228.80      240.04      3.76 o 
   3   2  12      137.85      143.85      1.06 o 
   4   2  12       16.26       17.72      0.94 o 
   5   2  12       16.47       14.28      1.28 o 
   0   3  12       96.61      109.46      1.24 o 
   1   3  12       70.84       74.34      0.72 o 
   2   3  12       15.08       17.19      0.59 o 
   3   3  12      283.79      277.26      1.69 o 
   4   3  12       65.02       59.48      0.99 o 
   5   3  12       16.04       12.95      1.69 o 
   0   4  12      164.94      170.20      1.90 o 
   1   4  12      117.29      113.80      1.16 o 
   2   4  12       16.07       16.61      0.88 o 
   3   4  12        2.89        3.24      0.90 o 
   4   4  12        9.07        7.71      1.19 o 
   0   5  12       26.63       33.43      1.67 o 
   1   5  12       66.09       71.74      1.41 o 
   2   5  12       54.23       46.74      1.07 o 
   3   5  12       51.19       60.30      1.65 o 
   0   6  12        0.02        8.05      1.76 o 
   1   6  12       26.97       27.80      1.47 o 
   2   6  12        8.93        6.47      1.51 o 
   1   0  13        0.50        3.89      0.61 o 
   2   0  13       13.31       15.06      0.55 o 
   3   0  13        1.14        1.83      0.50 o 
   4   0  13       68.15       69.39      1.13 o 
   5   0  13        6.98        9.28      1.57 o 
   0   1  13     2035.54     1967.98     10.02 o 
   1   1  13      156.61      146.82      0.92 o 
   2   1  13     1366.22     1417.55      4.13 o 
   3   1  13       61.85       64.81      0.59 o 
   4   1  13       24.28       23.15      0.79 o 
   5   1  13       33.49       38.62      1.48 o 
   0   2  13      470.20      526.54      3.50 o 
   1   2  13      400.63      414.84      2.34 o 
   2   2  13      314.74      310.99      2.34 o 
   3   2  13      119.25      110.00      0.93 o 
   4   2  13      186.75      187.28      1.54 o 
   5   2  13       24.41       28.08      1.37 o 
   0   3  13     1429.90     1425.67     10.29 o 
   1   3  13       72.26       69.20      0.70 o 
   2   3  13        1.85        2.17      0.52 o 
   3   3  13       79.09       82.21      1.54 o 
   4   3  13       28.03       28.39      0.82 o 
   5   3  13        0.63        2.91      1.51 o 
   0   4  13        8.40        8.07      0.90 o 
   1   4  13       37.35       39.43      0.77 o 
   2   4  13        9.62        8.67      0.73 o 
   3   4  13        5.43        7.05      0.96 o 
   4   4  13        5.15        7.49      1.21 o 
   0   5  13      326.02      318.57      4.89 o 
   1   5  13       91.35       86.16      1.68 o 
   2   5  13       20.78       26.11      1.19 o 
   3   5  13       80.44       80.72      1.77 o 
   0   6  13       92.83      104.43      2.51 o 
   1   6  13       72.47       71.78      1.74 o 
   2   6  13        0.35        2.32      1.43 o 
   0   0  14      458.36      418.05      7.89 o 
   1   0  14       87.51       88.08      0.84 o 
   2   0  14       56.20       57.60      0.71 o 
   3   0  14       51.47       50.94      0.76 o 
   4   0  14       40.15       33.96      0.98 o 
   5   0  14       51.79       60.75      3.78 o 
   0   1  14      138.64      133.99      1.77 o 
   1   1  14      314.49      298.73      1.54 o 
   2   1  14     1632.52     1645.47      4.60 o 
   3   1  14       40.31       43.34      0.51 o 
   4   1  14      145.35      140.89      1.21 o 
   5   1  14       24.76       33.65      1.43 o 
   0   2  14      110.12      109.32      1.32 o 
   1   2  14      209.62      234.53      1.39 o 
   2   2  14      248.54      271.53      2.34 o 
   3   2  14       84.15       78.21      0.89 o 
   4   2  14       14.47       16.81      0.91 o 
   5   2  14        7.41       14.61      1.46 o 
   0   3  14      715.13      724.62     18.49 o 
   1   3  14      114.88      106.63      1.24 o 
   2   3  14       33.90       31.57      0.77 o 
   3   3  14       64.95       59.49      1.29 o 
   4   3  14       11.21       15.37      0.76 o 
   5   3  14       17.63       15.42      1.63 o 
   0   4  14       44.43       48.31      1.18 o 
   1   4  14       64.49       63.27      1.01 o 
   2   4  14        2.84        1.87      0.58 o 
   3   4  14       32.54       26.53      0.83 o 
   4   4  14       35.70       30.92      1.38 o 
   0   5  14       90.82       90.67      3.71 o 
   1   5  14       35.75       36.92      1.07 o 
   2   5  14       68.59       66.24      1.50 o 
   3   5  14       28.08       33.80      1.94 o 
   0   6  14      295.13      294.51      3.41 o 
   1   6  14       30.40       39.10      1.54 o 
   2   6  14       16.52       14.72      1.55 o 
   1   0  15       98.26       79.83      1.22 o 
   2   0  15       47.60       38.41      0.69 o 
   3   0  15        0.02        0.95      0.56 o 
   4   0  15        4.28        5.49      0.85 o 
   5   0  15      108.28      112.28      2.40 o 
   0   1  15      142.38      131.34      1.75 o 
   1   1  15      582.01      581.36      2.45 o 
   2   1  15      341.68      379.84      1.88 o 
   3   1  15       17.82       18.93      0.47 o 
   4   1  15       17.05       17.97      1.18 o 
   5   1  15      149.49      160.58      2.81 o 
   0   2  15       40.70       42.25      1.08 o 
   1   2  15      159.78      163.89      0.98 o 
   2   2  15      810.61      787.60      3.24 o 
   3   2  15      266.61      266.12      1.96 o 
   4   2  15       59.57       62.48      1.12 o 
   5   2  15      156.06      159.50      2.96 o 
   0   3  15        4.40        7.95      1.05 o 
   1   3  15      117.55      108.42      1.38 o 
   2   3  15       31.45       34.86      0.77 o 
   3   3  15       40.81       38.77      0.87 o 
   4   3  15       39.97       35.78      0.91 o 
   5   3  15        4.98        7.73      1.58 o 
   0   4  15        3.05        3.00      0.84 o 
   1   4  15       45.06       41.87      0.82 o 
   2   4  15       56.99       52.77      1.20 o 
   3   4  15       22.58       21.58      1.21 o 
   4   4  15       27.36       24.48      1.33 o 
   0   5  15        0.12        3.72      1.12 o 
   1   5  15       22.83       21.91      0.87 o 
   2   5  15       86.23       89.72      1.60 o 
   3   5  15       44.17       48.25      1.60 o 
   0   6  15        4.45       20.37      2.22 o 
   1   6  15       34.59       35.95      1.69 o 
   2   6  15        8.59        9.64      1.52 o 
   0   0  16     1011.76      950.46      4.94 o 
   1   0  16      402.19      444.39      2.06 o 
   2   0  16      196.38      184.69      1.07 o 
   3   0  16      159.88      169.32      1.21 o 
   4   0  16       28.45       31.22      3.08 o 
   5   0  16        9.97       10.41      1.70 o 
   0   1  16        4.02        6.30      1.30 o 
   1   1  16      430.47      418.77      2.57 o 
   2   1  16       12.50       17.67      0.50 o 
   3   1  16      314.15      309.51      1.55 o 
   4   1  16      149.27      137.59      2.13 o 
   5   1  16      106.73      109.28      1.83 o 
   0   2  16      314.86      309.89      1.85 o 
   1   2  16      594.21      596.53      2.78 o 
   2   2  16      172.71      174.58      1.03 o 
   3   2  16      408.23      393.34      2.11 o 
   4   2  16      119.45      117.05      1.83 o 
   5   2  16       21.39       31.95      1.73 o 
   0   3  16      135.46      122.59      8.02 o 
   1   3  16       10.79        9.69      0.47 o 
   2   3  16       42.83       35.64      0.80 o 
   3   3  16      131.64      122.93      1.61 o 
   4   3  16       15.97       19.55      0.93 o 
   0   4  16       58.46       55.37      1.29 o 
   1   4  16       37.12       34.13      1.42 o 
   2   4  16       30.75       27.87      1.03 o 
   3   4  16       10.03       12.34      1.13 o 
   4   4  16        5.29        4.89      1.10 o 
   0   5  16       58.02       57.53      2.17 o 
   1   5  16       25.08       22.60      0.89 o 
   2   5  16       50.05       58.00      1.82 o 
   3   5  16       21.84       26.27      1.49 o 
   0   6  16        1.07       14.58      3.74 o 
   1   6  16       27.41       33.05      1.56 o 
   2   6  16       11.04       11.78      1.37 o 
   1   0  17      293.54      299.56      2.42 o 
   2   0  17       75.22       76.06      0.81 o 
   3   0  17      187.26      196.91      1.32 o 
   4   0  17      781.60      766.35     17.39 o 
   5   0  17        0.28        0.12      1.57 o 
   0   1  17     1790.10     1753.75      8.15 o 
   1   1  17     1225.64     1225.56      5.96 o 
   2   1  17      189.02      191.23      0.97 o 
   3   1  17       61.61       62.95      0.63 o 
   4   1  17       72.07       72.09      1.26 o 
   5   1  17        5.80       14.73      1.42 o 
   0   2  17       24.18       19.71      0.92 o 
   1   2  17     1011.54     1036.52      4.36 o 
   2   2  17      304.85      307.27      1.27 o 
   3   2  17      332.98      317.62      2.78 o 
   4   2  17      128.60      120.78      1.37 o 
   5   2  17        9.62       17.97      1.49 o 
   0   3  17      862.59      871.06      6.71 o 
   1   3  17       56.90       55.41      0.79 o 
   2   3  17       56.44       52.88      0.90 o 
   3   3  17       39.72       33.40      0.90 o 
   4   3  17       74.40       69.55      1.44 o 
   0   4  17      100.39      106.52      1.67 o 
   1   4  17      355.78      343.91      1.72 o 
   2   4  17       49.95       50.70      1.13 o 
   3   4  17       28.15       23.80      1.24 o 
   4   4  17        4.36        4.62      1.10 o 
   0   5  17       38.55       31.56      1.42 o 
   1   5  17       12.06       13.32      0.97 o 
   2   5  17       61.64       65.23      1.66 o 
   3   5  17       29.55       28.66      1.49 o 
   0   6  17      162.13      161.00      3.46 o 
   1   6  17       50.92       55.30      1.69 o 
   2   6  17        6.32        5.47      1.43 o 
   0   0  18      167.32      150.02      3.40 o 
   1   0  18       26.67       28.56      1.40 o 
   2   0  18       74.41       71.27      1.04 o 
   3   0  18      181.22      190.58      1.31 o 
   4   0  18       33.52       38.83      1.18 o 
   5   0  18        0.01        0.00      1.59 o 
   0   1  18      455.06      455.51      4.60 o 
   1   1  18      423.73      473.73      3.03 o 
   2   1  18       88.60       90.14      0.64 o 
   3   1  18        5.94        7.44      0.47 o 
   4   1  18       69.00       67.92      1.02 o 
   5   1  18       65.61       63.51      1.60 o 
   0   2  18        2.12        2.03      0.80 o 
   1   2  18      250.27      270.50      1.59 o 
   2   2  18       10.07       11.58      0.58 o 
   3   2  18       68.57       62.33      1.21 o 
   4   2  18       53.51       55.90      0.92 o 
   5   2  18       50.63       68.81      2.88 o 
   0   3  18       14.79       19.07      1.36 o 
   1   3  18       39.51       43.34      0.66 o 
   2   3  18       59.76       61.00      0.95 o 
   3   3  18       36.55       34.36      1.05 o 
   4   3  18      133.30      119.12      2.21 o 
   0   4  18      132.36      139.06      1.91 o 
   1   4  18       40.05       44.39      1.12 o 
   2   4  18       75.28       80.69      1.35 o 
   3   4  18        9.56       11.65      1.19 o 
   4   4  18        0.42        3.16      1.14 o 
   0   5  18       43.33       42.68      1.49 o 
   1   5  18        9.73        9.88      0.94 o 
   2   5  18       57.59       56.17      1.71 o 
   3   5  18        9.49        8.33      1.37 o 
   0   6  18       31.11       38.21      2.53 o 
   1   6  18       59.90       53.65      1.71 o 
   2   6  18        0.17        1.69      1.43 o 
   1   0  19      103.19      106.14      2.41 o 
   2   0  19      336.95      318.31      1.58 o 
   3   0  19        0.07        5.08      0.70 o 
   4   0  19       55.10       56.19      1.06 o 
   5   0  19        1.27        0.13      1.58 o 
   0   1  19        3.97       10.11      1.35 o 
   1   1  19      417.98      470.80      2.25 o 
   2   1  19       84.56       95.27      0.66 o 
   3   1  19       31.27       33.26      0.57 o 
   4   1  19       74.48       72.98      1.00 o 
   5   1  19       27.92       31.14      1.46 o 
   0   2  19      120.97      104.77      1.49 o 
   1   2  19       44.84       51.43      0.78 o 
   2   2  19       88.66       93.91      0.86 o 
   3   2  19       16.63       17.53      0.57 o 
   4   2  19       15.92       19.14      0.76 o 
   5   2  19      154.57      164.46      2.91 o 
   0   3  19        6.48        6.19      0.85 o 
   1   3  19       47.85       47.65      0.67 o 
   2   3  19       36.30       40.15      1.12 o 
   3   3  19      130.49      109.84      1.37 o 
   4   3  19       67.90       74.29      2.37 o 
   0   4  19        8.69        8.96      0.79 o 
   1   4  19      196.02      188.25      1.91 o 
   2   4  19       61.22       66.09      1.27 o 
   3   4  19        2.94        5.40      1.12 o 
   4   4  19       30.99       34.03      1.34 o 
   0   5  19       19.10       24.69      1.65 o 
   1   5  19       55.58       51.98      1.49 o 
   2   5  19       16.76       20.01      1.49 o 
   3   5  19        0.36        2.88      1.39 o 
   0   6  19       16.18       15.65      2.23 o 
   1   6  19       15.51       19.42      1.47 o 
   2   6  19       11.50       11.54      1.52 o 
   0   0  20     2538.22     2442.53     31.70 o 
   1   0  20      964.61      961.72      6.71 o 
   2   0  20      202.97      193.35      1.14 o 
   3   0  20      444.15      440.52      2.84 o 
   4   0  20        1.66        5.30      0.91 o 
   5   0  20        1.79        2.26      1.71 o 
   0   1  20      310.06      321.67      6.03 o 
   1   1  20      101.16      129.97      3.48 o 
   2   1  20      169.89      178.77      1.08 o 
   3   1  20       44.10       46.08      0.63 o 
   4   1  20        6.67        7.82      0.64 o 
   5   1  20       18.73       20.35      1.32 o 
   0   2  20        5.07        6.40      0.80 o 
   1   2  20      166.93      165.51      1.08 o 
   2   2  20        6.08        8.67      0.60 o 
   3   2  20        6.57        6.32      0.53 o 
   4   2  20       52.01       44.08      0.91 o 
   5   2  20       41.91       53.86      3.48 o 
   0   3  20        0.00        1.87      0.82 o 
   1   3  20      115.12      109.29      0.78 o 
   2   3  20        4.15        4.85      0.55 o 
   3   3  20       94.36       82.39      1.23 o 
   4   3  20      100.18      102.25      2.25 o 
   0   4  20       44.96       43.29      1.29 o 
   1   4  20       96.04      103.85      1.67 o 
   2   4  20       43.73       41.13      1.08 o 
   3   4  20       50.71       45.78      1.36 o 
   4   4  20       29.79       30.08      1.38 o 
   0   5  20       18.25       20.25      1.51 o 
   1   5  20       51.51       49.36      1.20 o 
   2   5  20       69.36       65.82      1.77 o 
   3   5  20       10.05       11.75      1.48 o 
   0   6  20        0.01        3.39      2.61 o 
   1   6  20        0.04        1.40      1.31 o 
   2   6  20       11.70       11.48      1.53 o 
   1   0  21        1.16       17.00      3.16 o 
   2   0  21       63.91       68.45      0.87 o 
   3   0  21       85.22       93.27      1.09 o 
   4   0  21      143.74      143.82      2.67 o 
   5   0  21       19.04       13.46      1.86 o 
   0   1  21     1922.65     1949.32     20.66 o 
   1   1  21     1086.59     1098.67      9.43 o 
   2   1  21      129.00      135.26      0.84 o 
   3   1  21       83.54       76.78      0.74 o 
   4   1  21      144.01      135.02      2.55 o 
   5   1  21        1.45        6.68      1.27 o 
   0   2  21        6.07       14.68      0.96 o 
   1   2  21       31.74       39.18      1.50 o 
   2   2  21      107.56      116.47      0.97 o 
   3   2  21       38.41       38.40      0.66 o 
   4   2  21       36.59       32.40      0.89 o 
   5   2  21        6.38       15.53      1.58 o 
   0   3  21       72.79       67.33      1.40 o 
   1   3  21      277.76      268.54      1.45 o 
   2   3  21        3.58        4.27      0.61 o 
   3   3  21       40.27       38.32      1.02 o 
   4   3  21       70.97       75.25      2.42 o 
   0   4  21        0.22        0.84      1.01 o 
   1   4  21      143.11      142.82      1.31 o 
   2   4  21       14.67       13.48      0.94 o 
   3   4  21       46.25       51.57      1.48 o 
   4   4  21       35.83       36.21      1.44 o 
   0   5  21       47.59       49.60      1.73 o 
   1   5  21        0.21        3.44      0.94 o 
   2   5  21       46.02       50.25      2.20 o 
   3   5  21       11.61        8.33      1.43 o 
   0   6  21       18.20       15.12      2.70 o 
   1   6  21        2.56        4.81      1.33 o 
   0   0  22     3288.64     3215.36     13.85 o 
   1   0  22       11.18       21.30      1.58 o 
   2   0  22      136.58      133.03      1.05 o 
   3   0  22        4.15        3.78      0.71 o 
   4   0  22      259.65      256.89      2.47 o 
   5   0  22        1.25        3.33      1.87 o 
   0   1  22       56.18       84.54      7.90 o 
   2   1  22       12.90       13.04      0.42 o 
   3   1  22      113.86      113.21      0.84 o 
   4   1  22       21.28       27.23      0.99 o 
   5   1  22       60.86       61.88      1.75 o 
   0   2  22       12.67        9.67      1.01 o 
   1   2  22       41.71       47.63      1.69 o 
   2   2  22       98.10      106.00      0.99 o 
   3   2  22       39.00       37.25      0.69 o 
   4   2  22       52.07       47.84      0.95 o 
   5   2  22       35.24       37.23      1.68 o 
   0   3  22      618.39      593.66      4.64 o 
   1   3  22       14.44       17.61      0.73 o 
   2   3  22       13.15       11.35      0.60 o 
   3   3  22        9.98       11.02      0.97 o 
   4   3  22       91.62       94.64      2.52 o 
   0   4  22        4.08        4.28      1.13 o 
   1   4  22        2.92        4.45      0.58 o 
   2   4  22        7.11       10.80      0.92 o 
   3   4  22       28.91       30.45      1.38 o 
   4   4  22       33.05       35.23      1.49 o 
   0   5  22        2.53        4.62      1.39 o 
   1   5  22       38.07       35.77      1.64 o 
   2   5  22       22.72       32.58      1.60 o 
   3   5  22       16.96       16.87      1.52 o 
   0   6  22       11.98       10.94      2.78 o 
   1   6  22       11.01       12.80      1.40 o 
   1   0  23      720.64      765.90      5.54 o 
   2   0  23       67.87       69.89      0.99 o 
   3   0  23       10.74       12.56      0.83 o 
   4   0  23       46.24       50.71      1.63 o 
   5   0  23       14.74       13.60      1.89 o 
   0   1  23      138.53      147.28      2.00 o 
   1   1  23       66.80       57.38      0.60 o 
   2   1  23      182.43      173.65      0.79 o 
   3   1  23       52.34       55.19      0.85 o 
   4   1  23      361.14      355.72      2.94 o 
   5   1  23       28.04       35.21      1.91 o 
   0   2  23       88.54       82.72      6.89 o 
   1   2  23       62.28       55.63      1.98 o 
   2   2  23        2.25        3.41      0.56 o 
   3   2  23       94.02       82.16      0.94 o 
   4   2  23       56.03       57.03      1.02 o 
   5   2  23       11.11       15.69      1.56 o 
   0   3  23      186.18      185.14      3.65 o 
   1   3  23       90.99       93.21      1.02 o 
   2   3  23        7.53        7.84      0.60 o 
   3   3  23       14.05       12.70      0.98 o 
   4   3  23       92.83       96.31      1.61 o 
   0   4  23       68.51       65.92      1.57 o 
   1   4  23       29.97       26.48      1.00 o 
   2   4  23       69.82       64.64      1.23 o 
   3   4  23       16.94       20.62      1.34 o 
   4   4  23       24.27       27.21      1.69 o 
   0   5  23        5.02        5.86      1.34 o 
   1   5  23       86.24       85.02      1.57 o 
   2   5  23       27.56       29.35      1.65 o 
   3   5  23        9.69        9.69      1.46 o 
   0   6  23        0.85        2.59      2.24 o 
   1   6  23       10.06        9.82      1.44 o 
   0   0  24     1094.29     1213.96      7.20 o 
   1   0  24       44.46       56.70      3.43 o 
   2   0  24        2.90        3.78      0.70 o 
   3   0  24      334.27      342.50      2.15 o 
   4   0  24       95.57       92.43      1.93 o 
   5   0  24       21.36       22.83      2.06 o 
   0   1  24       36.98       31.78      1.47 o 
   1   1  24       19.82       14.96      0.46 o 
   2   1  24       29.51       28.71      0.49 o 
   3   1  24      262.48      254.64      1.36 o 
   4   1  24      158.74      159.94      2.00 o 
   5   1  24       25.17       29.79      1.50 o 
   0   2  24       46.26       43.93      3.60 o 
   1   2  24       88.16       83.03      1.38 o 
   2   2  24        8.30        7.24      0.61 o 
   3   2  24       20.00       21.17      0.75 o 
   4   2  24       15.05       20.30      0.87 o 
   0   3  24      308.34      299.83      2.22 o 
   1   3  24        5.49        9.07      0.77 o 
   2   3  24       34.80       36.29      0.84 o 
   3   3  24       52.86       49.14      0.97 o 
   4   3  24       16.61       23.31      1.30 o 
   0   4  24        5.26       14.49      2.17 o 
   1   4  24       20.46       21.64      1.00 o 
   2   4  24       55.53       56.06      1.21 o 
   3   4  24       27.12       27.21      1.39 o 
   4   4  24       24.98       34.57      1.53 o 
   0   5  24       12.39       11.13      1.35 o 
   1   5  24       47.73       48.54      1.61 o 
   2   5  24       46.40       37.32      1.70 o 
   3   5  24        4.63        3.90      1.46 o 
   0   6  24        0.04        1.13      2.25 o 
   1   6  24        2.86        4.09      1.54 o 
   1   0  25      106.43       93.42      1.51 o 
   2   0  25      225.27      213.41      1.47 o 
   3   0  25      689.56      706.02      6.73 o 
   4   0  25      274.97      267.99      3.74 o 
   5   0  25        0.28        2.58      1.82 o 
   0   1  25       14.28       19.07      2.39 o 
   1   1  25       11.57       11.99      0.44 o 
   2   1  25        0.97        1.35      0.39 o 
   3   1  25      198.36      191.20      1.16 o 
   4   1  25       65.70       69.47      1.08 o 
   5   1  25       12.68       13.66      1.55 o 
   0   2  25       11.06       16.77      1.82 o 
   1   2  25       67.03       66.90      1.01 o 
   2   2  25       23.90       24.83      0.70 o 
   3   2  25       76.68       76.59      0.98 o 
   4   2  25       15.29       17.37      0.91 o 
   0   3  25       54.68       50.49      1.60 o 
   1   3  25      170.58      171.28      1.31 o 
   2   3  25       48.81       47.39      0.94 o 
   3   3  25       17.77       20.79      0.88 o 
   4   3  25        4.09       10.82      1.32 o 
   0   4  25      227.88      212.58      3.77 o 
   1   4  25      102.23       99.33      2.13 o 
   2   4  25       17.06       20.24      1.06 o 
   3   4  25       52.08       51.52      1.43 o 
   0   5  25        8.41        6.75      1.32 o 
   1   5  25       11.86       18.04      1.33 o 
   2   5  25       10.86       12.54      1.52 o 
   3   5  25        0.28        1.04      1.41 o 
   0   6  25        2.67        3.94      2.32 o 
   1   6  25        4.23        4.17      1.59 o 
   0   0  26      741.85      701.61      5.43 o 
   1   0  26       27.85       29.42      1.03 o 
   2   0  26       14.48       14.54      0.85 o 
   3   0  26     1188.60     1144.28      7.92 o 
   4   0  26       36.24       39.45      1.64 o 
   5   0  26        1.79        3.26      1.88 o 
   0   1  26      533.78      532.01      7.63 o 
   1   1  26       63.63       62.47      0.78 o 
   2   1  26       40.81       41.05      0.55 o 
   3   1  26        3.55        9.08      0.61 o 
   4   1  26       30.51       31.07      0.90 o 
   5   1  26        4.75        5.61      1.43 o 
   0   2  26      551.74      525.33      4.00 o 
   1   2  26        0.55        2.51      0.45 o 
   2   2  26       25.80       21.82      0.69 o 
   3   2  26       98.07       96.71      1.15 o 
   4   2  26       52.93       49.37      1.14 o 
   0   3  26       33.13       30.83      1.28 o 
   1   3  26       66.82       70.96      1.08 o 
   2   3  26       16.51       14.15      0.94 o 
   3   3  26       33.49       31.19      1.17 o 
   4   3  26       56.75       59.27      1.48 o 
   0   4  26       43.04       57.23      2.19 o 
   1   4  26       71.60       73.65      2.95 o 
   2   4  26       61.52       54.62      1.25 o 
   3   4  26        0.22        5.27      1.18 o 
   0   5  26        0.62        0.89      1.23 o 
   1   5  26       39.58       36.12      1.42 o 
   2   5  26        7.13        8.83      1.48 o 
   0   6  26        6.64        7.73      2.65 o 
   1   6  26        4.32        4.02      1.68 o 
   1   0  27       51.18       45.42      1.82 o 
   2   0  27       73.61       75.79      1.10 o 
   3   0  27      190.19      213.07      2.94 o 
   4   0  27        9.02        9.28      1.30 o 
   5   0  27        3.88        3.83      1.91 o 
   0   1  27       64.48       58.30      8.05 o 
   1   1  27      210.40      201.66      1.42 o 
   2   1  27       17.83       22.29      0.55 o 
   3   1  27      168.46      171.92      2.08 o 
   4   1  27       22.91       23.11      0.86 o 
   0   2  27        5.07       14.18      1.64 o 
   1   2  27      127.72      109.88      2.97 o 
   2   2  27       30.55       31.87      0.78 o 
   3   2  27      103.02       94.34      1.10 o 
   4   2  27       37.71       37.89      1.11 o 
   0   3  27        8.81       15.11      1.53 o 
   1   3  27       66.75       66.33      1.05 o 
   2   3  27       30.81       28.36      1.00 o 
   3   3  27       20.32       24.66      1.78 o 
   4   3  27       27.10       32.98      1.90 o 
   0   4  27       50.45       61.53      3.79 o 
   1   4  27      315.95      304.06      2.57 o 
   2   4  27       33.46       37.13      1.27 o 
   3   4  27       14.26        9.59      1.16 o 
   0   5  27        1.98        2.74      1.66 o 
   1   5  27        8.28       10.18      1.21 o 
   2   5  27       17.06       13.68      1.53 o 
   0   6  27        1.62        3.24      2.65 o 
   0   0  28      539.72      528.97      7.99 o 
   1   0  28      326.70      311.26      2.41 o 
   2   0  28        2.35        6.60      1.02 o 
   3   0  28      194.10      200.77      2.60 o 
   4   0  28        0.11        2.07      1.21 o 
   5   0  28        6.70        6.09      1.92 o 
   0   1  28       94.50       80.21      6.83 o 
   1   1  28       15.26       19.41      0.83 o 
   2   1  28      137.91      134.61      1.60 o 
   3   1  28      399.53      382.94      2.20 o 
   4   1  28       59.48       57.30      1.06 o 
   0   2  28        3.16        4.61      0.99 o 
   1   2  28        1.69        4.74      0.47 o 
   2   2  28       43.81       53.07      0.91 o 
   3   2  28        1.06        4.72      0.76 o 
   4   2  28        1.99        3.99      0.92 o 
   0   3  28      403.44      393.80      6.10 o 
   1   3  28       82.66       88.62      1.14 o 
   2   3  28       51.65       52.79      1.19 o 
   3   3  28      105.64       99.45      1.50 o 
   4   3  28       21.15       18.46      1.19 o 
   0   4  28      316.99      298.75      4.42 o 
   1   4  28       35.07       39.99      2.01 o 
   2   4  28      101.70       95.10      1.72 o 
   3   4  28        1.17        2.48      1.04 o 
   0   5  28       27.05       26.77      1.91 o 
   1   5  28       11.50       11.81      1.23 o 
   2   5  28       40.88       37.90      1.72 o 
   1   0  29      118.87      131.29      4.37 o 
   2   0  29      225.62      214.23      2.39 o 
   3   0  29      331.37      312.02      2.18 o 
   4   0  29       40.29       36.68      1.69 o 
   0   1  29       53.99       48.06      2.49 o 
   1   1  29      169.82      163.25      1.99 o 
   2   1  29      418.91      395.90      3.28 o 
   3   1  29       92.08       96.85      1.24 o 
   4   1  29       41.00       38.82      1.00 o 
   0   2  29       29.82       27.33      1.49 o 
   1   2  29       28.45       25.41      0.85 o 
   2   2  29      180.56      164.72      1.50 o 
   3   2  29      133.40      137.80      1.31 o 
   4   2  29        5.02        5.73      0.92 o 
   0   3  29      445.11      431.12      6.10 o 
   1   3  29       29.40       31.59      1.66 o 
   2   3  29       57.91       52.91      1.08 o 
   3   3  29       34.52       34.45      1.24 o 
   4   3  29       21.98       18.97      1.24 o 
   0   4  29      269.25      260.43      2.93 o 
   1   4  29       30.60       28.86      0.96 o 
   2   4  29        3.42        8.83      1.35 o 
   3   4  29        5.30        6.59      1.09 o 
   0   5  29        0.36        0.49      1.68 o 
   1   5  29       15.63       18.86      1.24 o 
   2   5  29        8.42       12.85      1.43 o 
   0   0  30      101.83      129.29      2.35 o 
   1   0  30      336.43      377.06      3.62 o 
   2   0  30       39.73       45.81      2.33 o 
   3   0  30       17.04       24.93      1.79 o 
   4   0  30        0.03        1.21      1.30 o 
   0   1  30        0.04        1.05      0.50 o 
   1   1  30       32.84       33.23      0.99 o 
   2   1  30      287.76      286.42      2.99 o 
   3   1  30       50.94       46.05      0.85 o 
   4   1  30       20.38       22.65      0.99 o 
   0   2  30       92.12       94.17      1.93 o 
   1   2  30       72.29       72.60      1.15 o 
   2   2  30       28.67       29.20      0.89 o 
   3   2  30       46.09       43.01      1.03 o 
   4   2  30        5.62        7.79      1.01 o 
   0   3  30      160.31      175.85      4.75 o 
   1   3  30       93.10       94.28      4.79 o 
   2   3  30       58.18       50.26      1.08 o 
   3   3  30        9.51       11.41      1.12 o 
   4   3  30        7.20       11.37      1.17 o 
   0   4  30       14.29       24.36      2.69 o 
   1   4  30        8.53       13.66      0.99 o 
   2   4  30       11.99       15.26      1.31 o 
   3   4  30       17.31       14.92      1.22 o 
   0   5  30        1.50        1.60      1.71 o 
   1   5  30        5.79        8.13      1.21 o 
   2   5  30        1.33        3.00      1.34 o 
   1   0  31      348.70      372.80      3.34 o 
   2   0  31      382.34      377.23      3.34 o 
   3   0  31      129.17      122.27      1.62 o 
   4   0  31       37.17       33.01      1.58 o 
   0   1  31       28.35       26.07      1.14 o 
   1   1  31        3.52        5.19      0.39 o 
   2   1  31       99.51      120.49      3.56 o 
   3   1  31        8.16        9.73      0.67 o 
   4   1  31        0.90        2.41      0.91 o 
   0   2  31      109.29      118.98      2.29 o 
   1   2  31       96.17      101.83      2.49 o 
   2   2  31      113.60      116.37      1.20 o 
   3   2  31       10.92       12.18      0.95 o 
   4   2  31       16.88       18.09      1.15 o 
   0   3  31       25.54       37.26      2.93 o 
   1   3  31      545.71      517.10      3.38 o 
   2   3  31        2.94        4.67      0.83 o 
   3   3  31        4.83        5.51      1.10 o 
   4   3  31        1.21        4.11      1.10 o 
   0   4  31       74.01       71.82      1.70 o 
   1   4  31       61.81       63.88      1.27 o 
   2   4  31       61.17       54.80      1.55 o 
   3   4  31        1.61        3.38      1.15 o 
   0   5  31       26.33       23.94      1.89 o 
   1   5  31        7.22       11.47      1.24 o 
   2   5  31        6.83        6.22      1.36 o 
   0   0  32       29.43       29.13      1.65 o 
   1   0  32      520.48      537.94      3.74 o 
   2   0  32       71.58       87.03      2.65 o 
   3   0  32       68.29       64.88      1.37 o 
   4   0  32        0.00        1.36      1.33 o 
   0   1  32       16.46       12.97      1.51 o 
   1   1  32       68.47       64.55      3.75 o 
   2   1  32      413.17      388.72      3.33 o 
   3   1  32       16.74       15.69      0.70 o 
   4   1  32       13.85       14.62      1.01 o 
   0   2  32      244.37      238.57      3.06 o 
   1   2  32      425.87      411.95      2.25 o 
   2   2  32       16.48       19.67      0.78 o 
   3   2  32       20.17       16.88      0.98 o 
   4   2  32       10.78       10.10      1.11 o 
   0   3  32      342.92      322.69      4.16 o 
   1   3  32       82.45      102.48      1.96 o 
   2   3  32       10.89       12.34      0.97 o 
   3   3  32       25.76       25.17      1.23 o 
   0   4  32        6.67        6.45      1.19 o 
   1   4  32       34.53       38.37      1.17 o 
   2   4  32        0.96        4.06      1.18 o 
   3   4  32       14.32       10.03      1.21 o 
   0   5  32        1.32        2.78      1.71 o 
   1   5  32       17.80       14.68      1.37 o 
   2   5  32        7.01        5.68      1.36 o 
   2   0  33      177.85      173.24      2.60 o 
   3   0  33       22.73       24.10      1.12 o 
   4   0  33        8.96        7.55      1.55 o 
   0   1  33        8.48        5.64      1.16 o 
   1   1  33      530.65      486.60      8.71 o 
   2   1  33       36.47       40.84      1.51 o 
   3   1  33        5.59        5.99      0.74 o 
   4   1  33       12.86       14.75      1.10 o 
   0   2  33      433.06      420.30      4.28 o 
   1   2  33      181.79      207.15      4.87 o 
   2   2  33       21.32       24.75      0.81 o 
   3   2  33       22.02       20.96      1.02 o 
   4   2  33        1.96        2.70      1.06 o 
   0   3  33      113.74      131.79      5.53 o 
   1   3  33      183.20      189.62      1.76 o 
   2   3  33       39.27       30.92      1.00 o 
   3   3  33        9.23       12.29      1.15 o 
   0   4  33        1.18        4.28      1.30 o 
   1   4  33        4.42        6.63      0.95 o 
   2   4  33        2.06        1.53      1.15 o 
   3   4  33       11.82       10.36      1.29 o 
   0   5  33        8.24       17.67      2.05 o 
   1   5  33       11.66       12.36      1.37 o 
   2   5  33       11.53       12.31      1.41 o 
   0   0  34        6.79        9.71      1.97 o 
   1   0  34      164.30      168.36      2.42 o 
   2   0  34      156.68      141.09      2.35 o 
   3   0  34       17.81       17.69      1.10 o 
   4   0  34       17.23       16.97      1.67 o 
   0   1  34        3.60        3.92      1.22 o 
   1   1  34       74.53       83.70      4.78 o 
   2   1  34       79.89       76.92      1.19 o 
   3   1  34       48.75       48.24      0.98 o 
   4   1  34       12.48       14.51      1.21 o 
   0   2  34        0.12       13.61      2.25 o 
   1   2  34      488.00      493.78      3.07 o 
   2   2  34      174.10      164.64      1.47 o 
   3   2  34       10.01       11.07      1.01 o 
   4   2  34        5.30        6.63      1.13 o 
   0   3  34      216.86      208.61      2.38 o 
   1   3  34       49.99       52.65      1.96 o 
   2   3  34        7.18        6.31      0.85 o 
   3   3  34       12.11       12.29      1.15 o 
   0   4  34       53.49       49.52      1.72 o 
   1   4  34       28.47       29.16      1.11 o 
   2   4  34        3.95        3.42      1.16 o 
   3   4  34        2.04        3.15      1.21 o 
   0   5  34       91.24       99.03      2.62 o 
   1   5  34       29.96       29.63      1.49 o 
   1   0  35        6.73       16.85      1.57 o 
   2   0  35        5.64        8.72      1.16 o 
   3   0  35        0.01        0.66      1.08 o 
   4   0  35       27.68       26.27      1.59 o 
   0   1  35        2.91        3.60      1.32 o 
   1   1  35       20.11       23.82      1.37 o 
   2   1  35       28.32       28.35      1.07 o 
   3   1  35       22.06       22.78      1.05 o 
   4   1  35       21.31       21.40      1.33 o 
   0   2  35      184.37      181.52      2.08 o 
   1   2  35      283.17      270.05      2.95 o 
   2   2  35       50.22       55.07      1.09 o 
   3   2  35       31.46       28.12      1.21 o 
   4   2  35       16.47       15.50      1.28 o 
   0   3  35       29.71       37.58      1.55 o 
   1   3  35        9.11        9.40      0.67 o 
   2   3  35        3.09        2.32      0.82 o 
   3   3  35       17.63       13.98      1.15 o 
   0   4  35        0.52        2.11      1.99 o 
   1   4  35        7.92        9.22      1.16 o 
   2   4  35        3.54        3.93      1.13 o 
   0   5  35       32.19       39.21      2.59 o 
   1   5  35       15.26       18.33      1.50 o 
   0   0  36        5.85        4.65      1.95 o 
   1   0  36       39.28       36.40      1.81 o 
   2   0  36        0.08        3.45      1.01 o 
   3   0  36        0.83        1.64      1.45 o 
   4   0  36        6.26        6.71      1.62 o 
   0   1  36       16.04       16.98      1.50 o 
   1   1  36       85.26       87.81      3.29 o 
   2   1  36       83.45       88.57      2.05 o 
   3   1  36       16.16       15.20      1.15 o 
   4   1  36       15.77       18.56      1.36 o 
   0   2  36        0.01        9.29      2.04 o 
   1   2  36      179.85      166.14      2.18 o 
   2   2  36      152.30      139.07      2.20 o 
   3   2  36       39.52       43.20      1.30 o 
   4   2  36        9.19       13.85      1.29 o 
   0   3  36       92.91       96.74      2.55 o 
   1   3  36       31.48       29.35      1.07 o 
   2   3  36       18.52       16.31      0.94 o 
   3   3  36        0.48        1.75      1.08 o 
   0   4  36       23.29       27.30      2.33 o 
   1   4  36        3.29        3.20      1.07 o 
   2   4  36        1.76        2.56      1.12 o 
   0   5  36        2.08        7.56      2.28 o 
   1   5  36        8.36        8.87      1.47 o 
   1   0  37       12.89       15.44      1.72 o 
   2   0  37      124.11      118.85      2.75 o 
   3   0  37       16.10       17.10      1.61 o 
   4   0  37        1.86        4.51      1.68 o 
   0   1  37       12.24       11.87      1.69 o 
   1   1  37      310.87      321.04      2.36 o 
   2   1  37      239.90      224.98      3.59 o 
   3   1  37       46.81       46.10      1.49 o 
   4   1  37        4.57        7.68      1.28 o 
   0   2  37      168.05      154.38      1.80 o 
   1   2  37       41.41       39.49      1.03 o 
   2   2  37      147.95      142.77      2.11 o 
   3   2  37       56.64       54.56      1.37 o 
   0   3  37      135.84      139.56      2.30 o 
   1   3  37       28.99       27.49      1.04 o 
   2   3  37       25.50       23.11      1.03 o 
   3   3  37        6.84        6.46      1.19 o 
   0   4  37       44.71       49.14      2.51 o 
   1   4  37        0.70        1.46      1.11 o 
   2   4  37        6.53        5.24      1.14 o 
   0   5  37        0.06        5.30      2.29 o 
   0   0  38       34.02       27.14      2.42 o 
   1   0  38       17.00       24.95      1.77 o 
   2   0  38       37.83       35.09      1.62 o 
   3   0  38        8.62       10.61      1.71 o 
   4   0  38        2.48        6.03      1.84 o 
   0   1  38        8.57        8.28      1.64 o 
   1   1  38      128.72      146.94      2.45 o 
   2   1  38      126.22      132.39      2.59 o 
   3   1  38      116.74      118.87      2.08 o 
   4   1  38       13.85       12.86      1.33 o 
   0   2  38        0.00        2.56      0.98 o 
   1   2  38       10.02       14.72      0.84 o 
   2   2  38       97.43       84.59      1.33 o 
   3   2  38       11.81       12.92      1.23 o 
   0   3  38      119.12      126.52      2.57 o 
   1   3  38        4.38        7.56      0.95 o 
   2   3  38        6.72        7.80      0.92 o 
   3   3  38       23.15       23.98      1.32 o 
   0   4  38        4.53        7.53      2.19 o 
   1   4  38        5.22        8.20      1.14 o 
   2   4  38        6.52        7.82      1.18 o 
   1   0  39       87.32       80.06      2.25 o 
   2   0  39       36.80       35.53      1.99 o 
   3   0  39       18.80       19.54      1.84 o 
   4   0  39       86.21       79.11      2.41 o 
   0   1  39        1.98        0.45      1.62 o 
   1   1  39       53.25       71.98      1.81 o 
   2   1  39       57.27       58.85      1.64 o 
   3   1  39       51.19       59.59      1.71 o 
   0   2  39       20.03       15.78      0.79 o 
   1   2  39       85.87       78.99      1.57 o 
   2   2  39        4.42        9.56      0.89 o 
   3   2  39       16.85       15.71      1.23 o 
   0   3  39      137.38      135.55      1.83 o 
   1   3  39       15.22       12.72      0.95 o 
   2   3  39       44.71       38.75      1.30 o 
   3   3  39       16.77       21.69      1.30 o 
   0   4  39        1.87        3.41      2.13 o 
   1   4  39       33.67       34.01      1.34 o 
   2   4  39        4.98        7.23      1.17 o 
   0   0  40        1.29        2.03      1.80 o 
   1   0  40        2.60        5.01      1.73 o 
   2   0  40       74.04       78.47      2.11 o 
   3   0  40       97.19      114.12      2.38 o 
   0   1  40        0.57        5.58      1.73 o 
   1   1  40      362.60      340.18      2.86 o 
   2   1  40       17.14       19.15      1.20 o 
   3   1  40       60.11       58.24      1.71 o 
   0   2  40       44.64       36.02      1.93 o 
   1   2  40       12.62       16.33      2.04 o 
   2   2  40       91.63       79.54      1.68 o 
   3   2  40       12.81       13.89      1.26 o 
   0   3  40        0.67       10.98      1.84 o 
   1   3  40        4.83        4.04      0.90 o 
   2   3  40        4.90        7.03      1.08 o 
   3   3  40        5.98        8.86      1.30 o 
   0   4  40       22.44       21.36      2.35 o 
   1   4  40       15.28       16.79      1.33 o 
   2   4  40        1.66        2.75      1.22 o 
   1   0  41       10.21       12.91      1.73 o 
   2   0  41        6.85       13.12      1.68 o 
   3   0  41       46.86       46.58      1.96 o 
   0   1  41      130.98      113.63      2.71 o 
   1   1  41       37.07       48.52      1.58 o 
   2   1  41        7.17        6.67      1.35 o 
   3   1  41        2.01        5.57      1.39 o 
   0   2  41       23.83       25.15      4.23 o 
   1   2  41      211.59      181.66      3.81 o 
   2   2  41       20.47       25.35      1.14 o 
   3   2  41       30.45       32.17      1.49 o 
   0   3  41       35.46       38.38      1.31 o 
   1   3  41        9.22        6.28      0.92 o 
   2   3  41        2.41        4.56      1.15 o 
   0   4  41        0.10        2.06      1.72 o 
   1   4  41       16.08       15.94      1.46 o 
   0   0  42      138.20      121.26      4.08 o 
   1   0  42        5.01        9.03      1.77 o 
   2   0  42       52.12       52.35      2.28 o 
   3   0  42        2.17        5.39      1.61 o 
   0   1  42        0.00        6.57      1.87 o 
   1   1  42        0.96        5.27      1.27 o 
   2   1  42       13.37       15.96      1.44 o 
   3   1  42       16.13       21.31      1.42 o 
   0   2  42      290.22      251.19     12.56 o 
   1   2  42       20.83       18.72      1.29 o 
   2   2  42       40.85       40.74      1.34 o 
   3   2  42       14.55       16.12      1.58 o 
   0   3  42       66.79       68.66      2.32 o 
   1   3  42        7.30        8.39      1.01 o 
   2   3  42        4.20        4.27      1.26 o 
   0   4  42        7.07        7.51      2.47 o 
   1   4  42        3.74        5.75      1.51 o 
   1   0  43       48.13       45.18      2.07 o 
   2   0  43       20.54       25.08      2.12 o 
   3   0  43       27.74       28.63      2.13 o 
   0   1  43        0.06        2.18      1.73 o 
   1   1  43        3.43        6.36      1.49 o 
   2   1  43       62.02       63.39      1.79 o 
   3   1  43        0.28        2.41      1.30 o 
   0   2  43      205.99      195.60      7.28 o 
   1   2  43       11.97       11.92      1.22 o 
   2   2  43       23.82       21.71      1.38 o 
   3   2  43        5.65        6.68      1.48 o 
   0   3  43       32.09       40.55      2.31 o 
   1   3  43        3.04        7.48      1.12 o 
   2   3  43        2.66        3.55      1.27 o 
   0   4  43        0.62        1.76      2.31 o 
   1   4  43       10.72       13.84      1.77 o 
   0   0  44       11.46       20.79      2.91 o 
   1   0  44        6.80       13.88      1.84 o 
   2   0  44       33.84       37.61      2.28 o 
   3   0  44        5.58        7.30      1.91 o 
   0   1  44        2.64       13.71      2.04 o 
   1   1  44       25.30       21.20      1.62 o 
   2   1  44       32.48       33.04      1.63 o 
   3   1  44       50.95       53.94      1.75 o 
   0   2  44       28.80       45.59      3.28 o 
   1   2  44       58.43       57.20      1.55 o 
   2   2  44       16.95       14.04      1.33 o 
   3   2  44       18.29       15.69      1.51 o 
   0   3  44       44.01       45.24      2.88 o 
   1   3  44       44.65       48.01      1.65 o 
   2   3  44       21.05       19.37      1.41 o 
   0   4  44        0.63        2.60      2.39 o 
   1   0  45       64.47       63.44      2.74 o 
   2   0  45        0.32        3.10      1.95 o 
   3   0  45        0.34        1.11      1.89 o 
   0   1  45      275.98      246.13      5.23 o 
   1   1  45        5.80        7.93      1.57 o 
   2   1  45       34.14       41.35      1.80 o 
   3   1  45       16.98       18.95      1.55 o 
   0   2  45       19.03       22.04      2.70 o 
   1   2  45       14.05       22.43      1.66 o 
   2   2  45       14.56       13.28      1.33 o 
   0   3  45       32.79       36.52      2.81 o 
   1   3  45      102.92      101.58      1.86 o 
   2   3  45        5.86        7.08      1.47 o 
   0   0  46      366.52      334.41      5.87 o 
   1   0  46       47.79       55.06      2.68 o 
   2   0  46       14.62       18.00      2.12 o 
   3   0  46       15.59       16.56      2.12 o 
   0   1  46        3.55       13.77      2.63 o 
   1   1  46        8.63        8.74      1.58 o 
   2   1  46       23.44       26.25      1.76 o 
   3   1  46        9.00       14.29      1.54 o 
   0   2  46       34.26       33.35      2.86 o 
   1   2  46       52.50       52.13      1.89 o 
   2   2  46        0.07        0.48      1.40 o 
   0   3  46       41.10       41.75      3.02 o 
   1   3  46       34.55       43.53      1.69 o 
   1   0  47        5.50       12.65      2.31 o 
   2   0  47       22.77       26.06      2.43 o 
   0   1  47       16.12       12.44      2.22 o 
   1   1  47       21.28       22.37      1.78 o 
   2   1  47       15.48       15.00      1.66 o 
   0   2  47       10.44        8.91      2.62 o 
   1   2  47        5.07        8.37      1.61 o 
   2   2  47        3.07        3.30      1.44 o 
   0   3  47       29.71       24.20      2.75 o 
   1   3  47       55.95       59.58      1.82 o 
   0   0  48        7.09       16.33      2.99 o 
   1   0  48       65.52       62.82      2.87 o 
   2   0  48        0.22        3.93      2.16 o 
   0   1  48       12.98       13.11      2.06 o 
   1   1  48        9.20       17.23      1.78 o 
   2   1  48        4.80        6.49      1.58 o 
   0   2  48       25.80       25.91      2.76 o 
   1   2  48       25.54       25.98      1.75 o 
   2   2  48        7.67       10.71      1.55 o 
   0   3  48        9.35       10.06      2.62 o 
   1   3  48       44.24       49.35      2.02 o 
   1   0  49        1.95        7.39      2.30 o 
   2   0  49        5.51        8.59      2.33 o 
   0   1  49        1.63        3.57      2.04 o 
   1   1  49       55.30       51.58      2.05 o 
   2   1  49       10.59       11.55      1.66 o 
   0   2  49        0.85        1.50      2.55 o 
   1   2  49        0.88        3.73      1.58 o 
   0   3  49        4.98        6.74      2.71 o 
   0   0  50        6.41        5.18      2.83 o 
   1   0  50       24.16       29.78      2.56 o 
   2   0  50       16.12       16.07      2.35 o 
   0   1  50       24.57       22.76      2.24 o 
   1   1  50        1.46        5.80      1.56 o 
   2   1  50        9.97       10.78      1.68 o 
   0   2  50        2.50        0.53      2.09 o 
   1   2  50        3.09        1.96      1.55 o 
   1   0  51        0.28        3.65      2.22 o 
   2   0  51        0.42        2.93      2.27 o 
   0   1  51        0.07        2.38      2.01 o 
   1   1  51       10.79       10.03      1.64 o 
   0   2  51        1.30        0.17      2.15 o 
   1   2  51        1.34        1.24      1.48 o 
   0   0  52        6.85        8.86      2.92 o 
   1   0  52        0.69        4.22      2.32 o 
   0   1  52        5.72        7.38      2.05 o 
   1   1  52        2.19        3.15      1.55 o 
   0   2  52        2.16        6.22      2.20 o 
   1   0  53       13.42        9.92      2.44 o 
   0   1  53        0.33        3.55      2.02 o 
   1   1  53       12.54       12.34      1.65 o 
   0   0  54        0.03        5.61      3.06 o 
                                                 
